# Supplementary material for: Correction to ‘Novel alternative ribonucleotide excision repair pathways in human cells by DDX3X and specialized DNA polymerases’
Source: Nucleic Acids Res. 2025 Jun 23;53(12):gkaf578. doi: 10.1093/nar/gkaf578 (PMC12205973; doi:10.1093/nar/gkaf578)
Supplement: gkaf578_Supplemental_Files [file gkaf578_supplemental_files.zip]

Archive with 3 entries (3 files):
- Lab book exp1.jpg
- Lab book exp2.jpg
- Lab book exp3-4.jpg
